# Supplementary material for: Reliability and validity of the Chinese version of Nighttime Collaboration Difficulties between Nurses and Physicians for Nurses (NCDNP-N) scale
Source: PeerJ. 2026 May 20;14:e21097. doi: 10.7717/peerj.21097 (PMC13198198; doi:10.7717/peerj.21097)
Supplement: Supplemental Information 1 — Raw data [file peerj-14-21097-s001.xlsx]

## Sheet: Sheet1
Serial Number	Gender	Age	work years	Education level	Job title	Number of night shifts per month	Hospital grade	Shift pattern	Department	A1	A2	A3	A4	A5	A6	A7	A8	A9	A10
2	Female	33	10	Undergraduate	Supervisor Nurse	≥10个	Tertiary hospital	Three-shift system	ICU	1	1	1	0	2	2	2	2	2	2
3	Female	34	10	Undergraduate	Supervisor Nurse	≥10个	Tertiary hospital	Three-shift system	ICU	0	1	1	1	2	2	2	2	2	3
4	Female	30	8	Undergraduate	Supervisor Nurse	≥10个	Secondary hospital	Three-shift system	ICU	1	0	1	1	3	3	2	1	1	1
5	Female	30	11	Undergraduate	Supervisor Nurse	1～5个	Secondary hospital	Three-shift system	Medical ward	1	0	1	1	2	2	2	1	1	2
6	Male	30	5	Undergraduate	Supervisor Nurse	6～9个	Tertiary hospital	Three-shift system	ICU	0	0	1	1	2	2	1	1	1	0
7	Female	27	1	Postgraduate	Senior Nurse	≥10个	Tertiary hospital	Three-shift system	Emergency	0	0	1	0	2	0	0	2	2	1
8	Female	35	12	Undergraduate	Supervisor Nurse	1～5个	Tertiary hospital	Three-shift system	ICU	1	1	1	1	2	2	1	1	1	1
9	Male	35	14	Undergraduate	Supervisor Nurse	1～5个	Tertiary hospital	Three-shift system	ICU	0	1	1	1	3	3	3	3	3	3
10	Male	39	14	Undergraduate	Supervisor Nurse	1～5个	Tertiary hospital	Three-shift system	Emergency	0	0	0	0	0	0	0	1	1	1
11	Female	30	7	Undergraduate	Senior Nurse	6～9个	Tertiary hospital	Three-shift system	Emergency	2	2	1	1	2	2	2	2	2	2
12	Male	35	6	Undergraduate	Senior Nurse	≥10个	Tertiary hospital	Three-shift system	ICU	1	1	1	1	2	2	1	2	2	1
13	Female	37	14	Undergraduate	Supervisor Nurse	≥10个	Tertiary hospital	Three-shift system	ICU	1	0	1	0	2	1	1	1	1	1
14	Female	28	7	Undergraduate	Senior Nurse	1～5个	Tertiary hospital	Three-shift system	Medical ward	0	0	0	0	0	0	0	1	1	1
15	Female	34	7	Postgraduate	Supervisor Nurse	1～5个	Tertiary hospital	Three-shift system	Medical ward	0	0	1	1	2	2	2	1	2	2
16	Female	32	8	Undergraduate	Supervisor Nurse	≥10个	Tertiary hospital	Three-shift system	Gynecology and obstetrics	2	1	0	1	2	4	3	2	2	2
17	Female	40	17	Undergraduate	Supervisor Nurse	1～5个	Tertiary hospital	Three-shift system	Surgical ward	0	0	1	0	1	1	1	2	1	1
18	Male	36	12	Undergraduate	Supervisor Nurse	6～9个	Tertiary hospital	Three-shift system	Emergency	1	1	1	1	1	1	1	1	1	1
19	Female	34	10	Undergraduate	Supervisor Nurse	6～9个	Tertiary hospital	Three-shift system	ICU	1	1	1	1	4	4	4	2	3	3
20	Female	29	7	Undergraduate	Senior Nurse	≥10个	Tertiary hospital	Three-shift system	Emergency	0	0	0	0	3	2	2	1	1	1
21	Female	35	13	Undergraduate	Supervisor Nurse	6～9个	Tertiary hospital	Three-shift system	ICU	2	1	2	1	2	2	2	1	1	2
22	Female	36	14	Undergraduate	Supervisor Nurse	≥10个	Tertiary hospital	Three-shift system	Emergency	1	1	1	0	0	0	0	1	1	1
23	Female	30	7	Undergraduate	Supervisor Nurse	≥10个	Secondary hospital	Two-shift system	Medical ward	0	0	0	0	1	1	1	0	1	0
24	Male	37	10	Undergraduate	Supervisor Nurse	≥10个	Tertiary hospital	others	Emergency	1	0	1	1	2	2	1	1	1	1
25	Female	27	5	Undergraduate	Senior Nurse	≥10个	Secondary hospital	Two-shift system	Medical ward	0	0	0	0	0	0	0	1	1	1
26	Female	36	14	Undergraduate	Supervisor Nurse	≥10个	Tertiary hospital	Three-shift system	Emergency	2	2	2	1	2	2	2	2	1	2
27	Female	30	5	Undergraduate	Senior Nurse	≥10个	Tertiary hospital	Three-shift system	Medical ward	2	2	2	2	1	1	1	1	1	1
28	Female	32	10	Undergraduate	Supervisor Nurse	1～5个	Secondary hospital	Two-shift system	Department of pediatrics	0	0	1	0	1	0	0	0	1	0
29	Female	39	13	Undergraduate	Supervisor Nurse	6～9个	Tertiary hospital	Three-shift system	ICU	2	2	2	2	2	2	1	0	2	2
30	Female	41	17	Undergraduate	Supervisor Nurse	1～5个	Tertiary hospital	Three-shift system	Surgical ward	0	0	0	0	0	0	0	1	1	1
31	Female	38	16	Undergraduate	Senior Nurse	1～5个	Tertiary hospital	Three-shift system	Surgical ward	1	1	2	2	2	2	1	1	1	1
32	Female	27	3	College	Nurse	6～9个	Secondary hospital	Three-shift system	Medical ward	0	0	0	0	0	0	0	1	1	1
33	Female	39	17	Undergraduate	Supervisor Nurse	≥10个	Secondary hospital	Three-shift system	Surgical ward	1	0	1	1	1	1	1	1	1	1
34	Female	28	6	Undergraduate	Senior Nurse	≥10个	Secondary hospital	Three-shift system	Surgical ward	1	1	0	0	1	1	2	1	1	1
35	Male	35	13	Undergraduate	Supervisor Nurse	≥10个	Tertiary hospital	Three-shift system	Emergency	2	2	2	2	3	3	2	2	2	2
36	Female	46	21	Undergraduate	Supervisor Nurse	1～5个	Tertiary hospital	others	Surgical ward	0	0	0	0	3	3	2	1	1	1
37	Female	27	4	College	Senior Nurse	6～9个	Secondary hospital	Two-shift system	Medical ward	0	0	0	0	0	0	0	2	1	1
38	Female	37	16	Undergraduate	Senior Nurse	≥10个	Tertiary hospital	Two-shift system	Medical ward	1	1	1	0	2	2	2	1	1	1
39	Female	39	14	Undergraduate	Supervisor Nurse	≥10个	Tertiary hospital	Three-shift system	Emergency	2	1	0	0	2	2	2	2	1	1
40	Male	36	13	Undergraduate	Supervisor Nurse	≥10个	Tertiary hospital	Three-shift system	Emergency	0	0	0	0	2	2	1	2	1	1
41	Female	31	8	Undergraduate	Supervisor Nurse	≥10个	Secondary hospital	Two-shift system	Department of pediatrics	0	0	0	0	1	1	1	1	0	2
42	Female	31	9	Undergraduate	Senior Nurse	≥10个	Tertiary hospital	Three-shift system	Emergency	2	2	2	2	2	2	2	2	2	2
43	Female	47	28	Undergraduate	Co-Chief Nurse and above	1～5个	Tertiary hospital	others	Emergency	1	2	2	2	1	1	1	1	1	1
44	Male	35	14	Undergraduate	Supervisor Nurse	≥10个	Tertiary hospital	Three-shift system	Surgical ward	2	1	2	1	1	2	1	2	1	1
45	Male	41	20	College	Nurse	≥10个	Tertiary hospital	others	Emergency	0	0	1	0	0	0	0	1	1	1
46	Female	42	17	Undergraduate	Supervisor Nurse	1～5个	Secondary hospital	Three-shift system	Medical ward	0	0	0	0	0	0	0	1	2	2
47	Female	36	10	Undergraduate	Supervisor Nurse	≥10个	Tertiary hospital	Three-shift system	Emergency	1	1	0	0	1	1	1	2	1	1
48	Female	49	27	Undergraduate	Co-Chief Nurse and above	1～5个	Tertiary hospital	Three-shift system	Gynecology and obstetrics	2	2	2	1	1	1	1	2	1	2
49	Female	23	1	College	Nurse	≥10个	Tertiary hospital	Three-shift system	Surgical ward	0	0	0	0	0	0	0	1	1	0
50	Female	29	7	Undergraduate	Senior Nurse	≥10个	Tertiary hospital	Three-shift system	Surgical ward	1	1	2	0	0	1	1	1	1	1
51	Female	27	6	Undergraduate	Senior Nurse	6～9个	Secondary hospital	Two-shift system	Medical ward	0	0	0	0	0	0	0	0	0	0
52	Female	33	10	Undergraduate	Supervisor Nurse	1～5个	Secondary hospital	Two-shift system	Surgical ward	0	0	0	0	0	0	0	0	0	0
53	Female	32	9	Undergraduate	Senior Nurse	≥10个	Tertiary hospital	Three-shift system	Medical ward	0	0	0	0	0	0	0	0	0	0
54	Female	30	7	Undergraduate	Senior Nurse	1～5个	Tertiary hospital	Three-shift system	Medical ward	1	1	1	1	3	3	2	1	1	2
55	Female	29	5	Undergraduate	Senior Nurse	≥10个	Secondary hospital	Two-shift system	Medical ward	1	0	1	0	2	2	2	0	0	0
56	Female	31	8	Undergraduate	Senior Nurse	≥10个	Tertiary hospital	Three-shift system	Surgical ward	0	0	0	0	2	2	2	0	0	0
57	Female	34	8	Undergraduate	Supervisor Nurse	6～9个	Tertiary hospital	Two-shift system	Medical ward	1	1	0	0	2	3	2	0	2	1
58	Female	43	13	Undergraduate	Supervisor Nurse	1～5个	Tertiary hospital	Two-shift system	Gynecology and obstetrics	0	0	0	0	3	3	0	0	0	0
59	Female	25	2	College	Nurse	6～9个	Secondary hospital	Two-shift system	Department of pediatrics	0	0	1	1	2	2	2	0	0	0
60	Female	36	12	Undergraduate	Supervisor Nurse	≥10个	Tertiary hospital	Three-shift system	Emergency	2	0	0	0	3	2	2	0	0	0
61	Female	29	6	Undergraduate	Nurse	6～9个	Secondary hospital	Two-shift system	Department of pediatrics	2	2	2	2	3	3	3	2	2	2
62	Female	51	29	College	Senior Nurse	1～5个	Tertiary hospital	Three-shift system	Emergency	1	1	1	1	1	1	1	1	1	1
63	Female	33	9	Undergraduate	Supervisor Nurse	1～5个	Secondary hospital	Two-shift system	Department of pediatrics	0	0	0	0	1	2	2	0	0	0
64	Female	33	11	Undergraduate	Supervisor Nurse	6～9个	Tertiary hospital	Three-shift system	ICU	1	1	1	1	2	2	2	2	2	2
65	Female	36	14	Undergraduate	Supervisor Nurse	1～5个	Tertiary hospital	Three-shift system	ICU	1	1	1	1	2	1	2	0	2	2
66	Female	32	7	Undergraduate	Supervisor Nurse	6～9个	Tertiary hospital	Three-shift system	Emergency	0	0	0	0	2	2	2	0	0	0
67	Female	41	19	Undergraduate	Senior Nurse	≥10个	Tertiary hospital	Three-shift system	Emergency	0	0	0	0	2	2	3	0	0	0
68	Female	26	1	Undergraduate	Nurse	≥10个	Secondary hospital	Two-shift system	Gynecology and obstetrics	1	1	1	1	2	2	1	1	1	1
69	Female	28	5	Undergraduate	Senior Nurse	1～5个	Secondary hospital	Three-shift system	Medical ward	0	0	0	3	2	1	1	1	1	1
70	Female	36	14	Undergraduate	Supervisor Nurse	1～5个	Tertiary hospital	Three-shift system	others	1	1	1	1	1	3	1	3	1	1
71	Female	31	7	Undergraduate	Nurse	1～5个	Tertiary hospital	Three-shift system	others	2	2	2	2	2	3	3	3	3	3
72	Female	27	7	Undergraduate	Senior Nurse	6～9个	Secondary hospital	Two-shift system	Gynecology and obstetrics	1	1	0	0	1	1	1	1	1	1
73	Female	29	5	Undergraduate	Senior Nurse	≥10个	Secondary hospital	Two-shift system	Gynecology and obstetrics	0	0	1	0	0	0	0	0	0	0
74	Female	36	14	Undergraduate	Supervisor Nurse	6～9个	Tertiary hospital	Three-shift system	Emergency	0	0	0	0	0	0	0	0	0	0
75	Female	36	12	Undergraduate	Supervisor Nurse	1～5个	Tertiary hospital	Three-shift system	Surgical ward	1	0	1	1	2	3	3	2	1	2
76	Female	39	14	Undergraduate	Supervisor Nurse	≥10个	Tertiary hospital	Two-shift system	Gynecology and obstetrics	1	1	1	1	3	2	2	2	1	1
77	Male	38	13	Undergraduate	Supervisor Nurse	≥10个	Tertiary hospital	Three-shift system	Emergency	1	1	0	0	3	3	3	1	1	1
78	Female	31	9	Undergraduate	Supervisor Nurse	1～5个	Tertiary hospital	Three-shift system	Surgical ward	1	0	0	0	3	3	3	2	3	2
79	Female	29	6	Undergraduate	Senior Nurse	≥10个	Secondary hospital	Two-shift system	Department of pediatrics	0	0	0	0	2	2	1	0	0	0
80	Male	34	11	Undergraduate	Supervisor Nurse	≥10个	Tertiary hospital	Three-shift system	Emergency	1	1	1	1	3	3	3	3	2	2
81	Female	37	13	Undergraduate	Senior Nurse	6～9个	Secondary hospital	Two-shift system	Gynecology and obstetrics	0	0	0	0	2	2	2	0	0	0
82	Female	34	11	Undergraduate	Supervisor Nurse	6～9个	Secondary hospital	Three-shift system	Surgical ward	1	0	0	0	1	1	1	0	0	0
83	Female	50	30	College	Co-Chief Nurse and above	1～5个	Tertiary hospital	others	Emergency	0	0	0	0	0	0	0	0	0	0
84	Female	30	10	College	Senior Nurse	1～5个	Tertiary hospital	Two-shift system	Department of pediatrics	0	0	1	0	2	2	2	0	0	0
85	Female	30	5	Undergraduate	Senior Nurse	1～5个	Tertiary hospital	Two-shift system	ICU	0	0	1	1	2	2	2	1	1	1
86	Female	49	29	Undergraduate	Co-Chief Nurse and above	1～5个	Tertiary hospital	Three-shift system	Emergency	0	0	0	0	0	0	0	0	0	0
87	Female	31	7	Undergraduate	Senior Nurse	≥10个	Tertiary hospital	Three-shift system	ICU	0	0	0	0	3	3	2	1	1	1
88	Female	27	4	Undergraduate	Nurse	1～5个	Tertiary hospital	Three-shift system	Department of pediatrics	0	0	0	0	2	2	0	1	1	1
89	Female	30	5	Undergraduate	Senior Nurse	1～5个	Secondary hospital	Two-shift system	Department of pediatrics	0	0	0	0	0	0	0	0	0	0
90	Female	31	6	Postgraduate	Senior Nurse	6～9个	Tertiary hospital	Three-shift system	Surgical ward	1	1	2	2	3	3	3	3	3	3
91	Female	41	22	Undergraduate	Supervisor Nurse	6～9个	Tertiary hospital	Three-shift system	Surgical ward	1	1	1	0	2	2	2	1	1	1
92	Female	36	14	Undergraduate	Supervisor Nurse	≥10个	Tertiary hospital	Three-shift system	ICU	2	2	2	1	2	2	2	1	1	1
93	Female	28	4	Undergraduate	Senior Nurse	6～9个	Secondary hospital	Three-shift system	Department of pediatrics	0	0	0	0	0	0	0	1	1	1
94	Female	40	28	Undergraduate	Co-Chief Nurse and above	1～5个	Tertiary hospital	others	others	1	1	1	1	2	2	2	1	1	1
95	Female	43	24	Undergraduate	Supervisor Nurse	1～5个	Tertiary hospital	Two-shift system	Gynecology and obstetrics	1	0	0	0	1	1	1	0	0	0
96	Female	50	29	Undergraduate	Co-Chief Nurse and above	1～5个	Tertiary hospital	others	Gynecology and obstetrics	2	2	2	1	2	2	2	2	2	2
97	Female	32	7	Undergraduate	Senior Nurse	≥10个	Tertiary hospital	Three-shift system	Surgical ward	2	2	1	1	3	3	3	3	2	1
98	Female	34	10	College	Senior Nurse	1～5个	Secondary hospital	Three-shift system	Department of pediatrics	0	0	0	0	2	2	2	1	1	1
99	Female	36	12	Undergraduate	Supervisor Nurse	≥10个	Tertiary hospital	Three-shift system	Surgical ward	1	0	0	0	0	0	0	0	0	0
100	Female	45	27	Undergraduate	Supervisor Nurse	1～5个	Tertiary hospital	others	Emergency	0	0	0	0	2	2	2	1	1	1
101	Female	40	17	Undergraduate	Supervisor Nurse	1～5个	Tertiary hospital	others	Gynecology and obstetrics	1	0	0	0	2	2	2	0	0	0
102	Male	32	8	Undergraduate	Nurse	1～5个	Tertiary hospital	Three-shift system	Medical ward	1	1	1	1	2	1	2	0	1	1
103	Female	32	10	Undergraduate	Senior Nurse	≥10个	Tertiary hospital	Three-shift system	Emergency	0	0	0	0	2	1	1	0	0	0
104	Female	33	10	Undergraduate	Senior Nurse	≥10个	Tertiary hospital	Three-shift system	Emergency	0	0	0	0	0	0	0	1	1	1
105	Female	30	8	Undergraduate	Nurse	≥10个	Tertiary hospital	Three-shift system	Surgical ward	1	1	1	1	2	2	2	1	1	1
106	Female	49	29	Undergraduate	Co-Chief Nurse and above	1～5个	Tertiary hospital	others	Gynecology and obstetrics	1	1	2	1	3	3	2	1	1	1
107	Female	28	5	Undergraduate	Senior Nurse	≥10个	Tertiary hospital	Three-shift system	others	1	1	2	1	2	2	2	2	1	1
108	Female	39	11	Undergraduate	Supervisor Nurse	≥10个	Tertiary hospital	Three-shift system	Emergency	2	2	2	2	3	3	3	2	2	2
109	Female	28	4	Undergraduate	Senior Nurse	6～9个	Tertiary hospital	Two-shift system	Surgical ward	0	0	0	0	0	0	0	0	0	0
110	Female	27	6	Undergraduate	Senior Nurse	1～5个	Tertiary hospital	Three-shift system	Department of pediatrics	0	0	0	0	0	0	0	0	0	0
111	Female	38	14	Undergraduate	Supervisor Nurse	6～9个	Secondary hospital	Three-shift system	Gynecology and obstetrics	1	1	0	1	2	2	2	2	2	1
112	Female	35	15	Undergraduate	Supervisor Nurse	1～5个	Tertiary hospital	Three-shift system	Surgical ward	0	0	1	0	1	2	1	0	0	0
113	Female	33	10	Undergraduate	Supervisor Nurse	≥10个	Tertiary hospital	Three-shift system	Department of pediatrics	0	1	0	0	1	1	1	0	0	0
114	Male	30	6	Undergraduate	Senior Nurse	6～9个	Tertiary hospital	Three-shift system	Surgical ward	0	0	0	0	0	0	0	0	0	0
115	Female	38	15	Undergraduate	Supervisor Nurse	≥10个	Tertiary hospital	Three-shift system	Surgical ward	0	0	0	0	1	1	2	1	1	1
116	Female	39	15	Undergraduate	Supervisor Nurse	≥10个	Secondary hospital	Two-shift system	Gynecology and obstetrics	1	1	1	1	2	2	2	1	1	1
117	Female	34	10	Undergraduate	Supervisor Nurse	1～5个	Tertiary hospital	others	Surgical ward	1	1	1	0	2	2	2	0	0	0
118	Female	43	18	Undergraduate	Supervisor Nurse	1～5个	Tertiary hospital	Three-shift system	Gynecology and obstetrics	0	1	0	0	0	0	0	0	0	0
119	Female	27	7	College	Nurse	1～5个	Secondary hospital	Two-shift system	Gynecology and obstetrics	0	0	0	0	0	0	0	0	0	0
120	Female	33	11	Undergraduate	Senior Nurse	≥10个	Tertiary hospital	others	Gynecology and obstetrics	1	1	1	0	0	0	0	0	0	0
121	Female	30	10	Undergraduate	Senior Nurse	≥10个	Secondary hospital	Three-shift system	Medical ward	0	0	0	1	2	2	2	3	3	2
122	Male	38	14	Undergraduate	Senior Nurse	≥10个	Tertiary hospital	Three-shift system	Emergency	1	1	0	0	0	0	0	0	0	0
123	Male	28	4	Undergraduate	Senior Nurse	≥10个	Tertiary hospital	Three-shift system	Emergency	0	0	0	0	0	0	0	0	0	0
124	Female	38	15	Undergraduate	Supervisor Nurse	≥10个	Tertiary hospital	Three-shift system	Medical ward	0	0	1	0	2	1	2	0	0	0
125	Female	37	14	Undergraduate	Supervisor Nurse	≥10个	Tertiary hospital	Three-shift system	Emergency	1	0	0	1	2	2	2	0	0	0
126	Female	29	7	Undergraduate	Senior Nurse	≥10个	Tertiary hospital	Three-shift system	Emergency	0	0	1	1	2	2	1	1	1	1
127	Female	25	3	Undergraduate	Senior Nurse	≥10个	Tertiary hospital	Three-shift system	Emergency	0	0	0	0	3	3	3	2	2	2
128	Female	28	5	Undergraduate	Senior Nurse	6～9个	Tertiary hospital	Two-shift system	ICU	2	2	1	1	3	2	2	1	1	1
129	Female	26	2	Undergraduate	Senior Nurse	≥10个	Tertiary hospital	others	others	2	1	1	1	2	3	2	3	2	2
130	Female	31	6	Undergraduate	Senior Nurse	6～9个	Tertiary hospital	Three-shift system	Emergency	0	0	1	1	1	1	1	1	1	1
131	Female	31	11	Undergraduate	Senior Nurse	1～5个	Tertiary hospital	others	Department of pediatrics	2	1	1	1	2	2	2	1	1	1
132	Female	27	4	Undergraduate	Senior Nurse	6～9个	Tertiary hospital	Three-shift system	Emergency	1	1	1	1	2	2	3	1	1	1
133	Female	30	3	Undergraduate	Senior Nurse	6～9个	Tertiary hospital	Two-shift system	others	0	0	0	0	0	0	0	0	0	0
134	Female	37	14	Postgraduate	Supervisor Nurse	1～5个	Tertiary hospital	Three-shift system	Surgical ward	1	0	1	1	2	2	2	1	1	1
135	Female	24	2	Undergraduate	Nurse	6～9个	Tertiary hospital	Three-shift system	Medical ward	1	1	1	1	2	3	3	1	1	1
136	Female	26	2	Postgraduate	Senior Nurse	1～5个	Tertiary hospital	others	others	1	1	0	0	4	4	4	2	2	2
137	Female	26	3	Undergraduate	Senior Nurse	1～5个	Tertiary hospital	others	others	1	1	1	1	3	3	3	1	1	1
138	Female	32	11	Undergraduate	Supervisor Nurse	≥10个	Tertiary hospital	Three-shift system	Surgical ward	0	0	0	0	0	0	0	0	0	0
139	Female	28	5	Undergraduate	Senior Nurse	1～5个	Tertiary hospital	Three-shift system	Surgical ward	0	0	0	0	2	2	2	0	0	0
140	Female	26	4	Undergraduate	Nurse	1～5个	Tertiary hospital	Three-shift system	Surgical ward	0	0	0	0	0	0	0	0	0	0
141	Female	29	8	Undergraduate	Senior Nurse	6～9个	Secondary hospital	Two-shift system	others	0	0	0	0	2	2	3	0	0	0
142	Female	30	7	Undergraduate	Senior Nurse	1～5个	Tertiary hospital	Three-shift system	others	0	0	0	0	2	2	2	0	0	0
143	Female	34	4	Undergraduate	Senior Nurse	6～9个	Tertiary hospital	Three-shift system	others	0	0	0	0	0	0	0	0	0	0
144	Female	28	5	Undergraduate	Senior Nurse	≥10个	Tertiary hospital	Three-shift system	others	0	0	0	0	2	2	2	0	0	0
145	Female	30	4	Undergraduate	Senior Nurse	1～5个	Tertiary hospital	Three-shift system	Medical ward	0	0	0	0	1	1	1	0	0	0
146	Female	31	6	Undergraduate	Supervisor Nurse	6～9个	Tertiary hospital	Three-shift system	others	0	0	0	0	2	2	1	0	0	0
147	Female	29	4	Undergraduate	Senior Nurse	6～9个	Tertiary hospital	Three-shift system	others	0	0	0	0	3	2	2	0	0	0
148	Female	38	14	Undergraduate	Supervisor Nurse	1～5个	Secondary hospital	others	Gynecology and obstetrics	0	0	0	0	2	2	2	1	1	1
149	Female	25	3	Undergraduate	Senior Nurse	1～5个	Tertiary hospital	Three-shift system	Surgical ward	0	0	0	0	0	0	0	1	1	1
150	Female	31	10	Undergraduate	Supervisor Nurse	1～5个	Secondary hospital	Three-shift system	others	0	0	0	0	3	2	2	1	1	1
151	Female	31	7	Undergraduate	Senior Nurse	6～9个	Tertiary hospital	Two-shift system	Emergency	0	0	0	0	0	0	0	1	1	1
152	Female	34	11	Undergraduate	Senior Nurse	1～5个	Tertiary hospital	others	others	0	0	0	0	2	2	3	1	1	2
153	Female	35	10	Undergraduate	Supervisor Nurse	1～5个	Tertiary hospital	Three-shift system	others	0	0	0	0	2	2	2	1	1	1
154	Female	31	8	Undergraduate	Supervisor Nurse	6～9个	Secondary hospital	Three-shift system	ICU	0	1	0	1	2	3	3	2	3	3
155	Female	32	10	Undergraduate	Supervisor Nurse	1～5个	Secondary hospital	Three-shift system	Medical ward	0	0	0	1	2	2	2	1	1	1
156	Female	41	22	Undergraduate	Co-Chief Nurse and above	1～5个	Tertiary hospital	Three-shift system	ICU	0	0	0	0	2	1	1	2	2	2
157	Female	36	11	Undergraduate	Supervisor Nurse	6～9个	Secondary hospital	Three-shift system	Medical ward	0	0	0	0	1	1	1	0	0	0
158	Female	26	3	College	Nurse	1～5个	Tertiary hospital	Three-shift system	others	1	1	1	1	3	2	2	0	0	0
159	Female	27	4	College	Nurse	1～5个	Tertiary hospital	Three-shift system	Medical ward	1	0	0	1	2	2	2	1	1	1
160	Female	29	7	Undergraduate	Senior Nurse	1～5个	Secondary hospital	Three-shift system	ICU	0	0	0	0	2	2	2	1	1	1
161	Female	28	7	Undergraduate	Senior Nurse	1～5个	Tertiary hospital	others	others	0	0	0	0	2	2	2	0	0	0
162	Male	26	3	Undergraduate	Nurse	6～9个	Tertiary hospital	Three-shift system	ICU	0	1	0	0	2	2	1	0	1	1
163	Female	29	7	Undergraduate	Senior Nurse	1～5个	Secondary hospital	Three-shift system	ICU	0	0	0	0	2	2	0	0	0	0
164	Female	30	5	Undergraduate	Senior Nurse	1～5个	Tertiary hospital	Three-shift system	Surgical ward	0	0	0	0	0	0	0	0	0	0
165	Male	24	1	College	Nurse	≥10个	Tertiary hospital	Three-shift system	ICU	0	0	1	0	2	2	3	2	1	1
166	Female	31	8	Undergraduate	Supervisor Nurse	6～9个	Secondary hospital	Three-shift system	ICU	0	0	1	0	2	2	2	3	3	3
167	Female	31	4	Undergraduate	Nurse	1～5个	Tertiary hospital	Two-shift system	others	0	0	0	0	0	0	0	0	0	0
168	Female	30	5	Undergraduate	Senior Nurse	1～5个	Secondary hospital	others	Medical ward	1	1	1	0	2	2	3	1	1	1
169	Female	29	5	Undergraduate	Senior Nurse	1～5个	Tertiary hospital	Two-shift system	Emergency	1	1	0	1	2	2	2	1	1	2
170	Female	30	5	Undergraduate	Senior Nurse	1～5个	Tertiary hospital	Three-shift system	Surgical ward	0	0	0	0	0	0	0	0	0	0
171	Female	24	3	College	Nurse	6～9个	Secondary hospital	Three-shift system	others	0	0	0	0	2	1	2	0	0	0
172	Female	31	8	Undergraduate	Senior Nurse	1～5个	Tertiary hospital	Two-shift system	Medical ward	0	0	0	0	0	0	0	0	0	0
173	Female	31	6	Undergraduate	Senior Nurse	1～5个	Tertiary hospital	Three-shift system	Surgical ward	0	0	0	0	0	0	0	0	0	0
174	Female	26	3	Undergraduate	Senior Nurse	6～9个	Tertiary hospital	Two-shift system	Medical ward	2	2	1	1	4	4	4	1	1	1
175	Male	29	3	College	Nurse	1～5个	Tertiary hospital	others	others	0	0	0	0	0	0	0	0	0	0
176	Female	26	5	Undergraduate	Senior Nurse	1～5个	Tertiary hospital	Three-shift system	others	0	0	0	0	0	0	0	0	0	0
177	Female	34	10	Undergraduate	Supervisor Nurse	1～5个	Secondary hospital	Three-shift system	Surgical ward	1	0	1	0	2	2	2	1	1	1
178	Female	30	7	Undergraduate	Supervisor Nurse	6～9个	Tertiary hospital	Three-shift system	Medical ward	1	1	0	0	2	2	2	2	2	2
179	Female	26	3	College	Nurse	1～5个	Tertiary hospital	Three-shift system	Surgical ward	0	0	0	0	2	1	1	0	0	0
180	Female	32	12	Undergraduate	Supervisor Nurse	1～5个	Tertiary hospital	Three-shift system	Medical ward	0	0	0	0	0	0	0	0	0	0
181	Female	28	7	Undergraduate	Senior Nurse	1～5个	Secondary hospital	Three-shift system	Gynecology and obstetrics	0	0	0	0	0	0	0	0	0	0
182	Female	34	10	Undergraduate	Senior Nurse	6～9个	Secondary hospital	Two-shift system	Gynecology and obstetrics	0	0	0	0	0	0	0	0	0	0
183	Female	28	7	Undergraduate	Senior Nurse	1～5个	Tertiary hospital	Three-shift system	Medical ward	0	0	0	0	0	0	0	0	0	0
184	Female	30	8	Undergraduate	Senior Nurse	≥10个	Tertiary hospital	Three-shift system	Surgical ward	1	0	1	1	2	2	2	1	1	1
185	Male	29	3	College	Nurse	1～5个	Tertiary hospital	Two-shift system	others	0	0	0	0	0	0	0	0	0	0
186	Female	27	3	College	Nurse	≥10个	Tertiary hospital	Three-shift system	others	0	0	0	0	0	0	0	0	0	0
187	Female	25	1	Undergraduate	Senior Nurse	1～5个	Secondary hospital	Three-shift system	Surgical ward	0	0	0	0	0	0	0	0	0	0
188	Female	29	5	Undergraduate	Senior Nurse	1～5个	Tertiary hospital	Three-shift system	Surgical ward	1	1	1	1	3	2	3	1	1	1
189	Female	29	7	Undergraduate	Senior Nurse	1～5个	Tertiary hospital	Three-shift system	Surgical ward	1	1	1	1	1	1	1	1	1	1
190	Female	27	3	College	Nurse	≥10个	Tertiary hospital	others	others	0	0	0	0	0	0	0	0	0	0
191	Female	28	5	Undergraduate	Senior Nurse	1～5个	Tertiary hospital	Three-shift system	Surgical ward	0	0	0	0	0	0	0	0	0	0
192	Female	26	3	College	Nurse	6～9个	Secondary hospital	Three-shift system	others	1	0	0	0	0	0	0	0	0	0
193	Female	32	9	Undergraduate	Supervisor Nurse	1～5个	Secondary hospital	Three-shift system	Medical ward	0	0	0	0	0	0	0	0	0	0
194	Female	29	7	Undergraduate	Senior Nurse	1～5个	Tertiary hospital	Three-shift system	Surgical ward	0	1	0	1	2	3	2	2	2	2
195	Female	27	5	Undergraduate	Senior Nurse	6～9个	Tertiary hospital	Three-shift system	Gynecology and obstetrics	0	0	0	0	0	0	0	0	0	0
196	Male	25	3	College	Nurse	6～9个	Secondary hospital	Three-shift system	Surgical ward	0	0	0	0	0	0	0	0	0	0
197	Female	26	2	Undergraduate	Senior Nurse	6～9个	Tertiary hospital	Three-shift system	others	1	0	0	0	1	2	1	0	0	0
198	Female	30	8	Undergraduate	Senior Nurse	6～9个	Secondary hospital	Three-shift system	ICU	0	0	0	0	0	0	0	0	0	0
199	Male	30	6	Undergraduate	Senior Nurse	1～5个	Tertiary hospital	Three-shift system	others	0	0	0	0	0	0	0	0	0	0
200	Female	30	7	Undergraduate	Supervisor Nurse	6～9个	Secondary hospital	Three-shift system	ICU	1	1	0	0	0	0	0	0	0	0
201	Male	26	3	Undergraduate	Nurse	6～9个	Tertiary hospital	Three-shift system	ICU	0	0	0	0	0	0	0	1	1	1
202	Female	28	5	Undergraduate	Senior Nurse	1～5个	Tertiary hospital	Three-shift system	Surgical ward	0	0	0	0	0	0	0	0	0	0
203	Female	28	6	Undergraduate	Senior Nurse	1～5个	Secondary hospital	Three-shift system	others	0	0	0	0	0	0	0	1	1	1
204	Female	47	29	Undergraduate	Supervisor Nurse	1～5个	Secondary hospital	others	Surgical ward	0	0	0	0	0	0	0	0	0	0
205	Female	34	12	Undergraduate	Senior Nurse	1～5个	Tertiary hospital	Three-shift system	Surgical ward	0	0	0	0	0	0	0	1	2	2
206	Female	30	7	Undergraduate	Senior Nurse	6～9个	Secondary hospital	Three-shift system	ICU	1	1	1	0	2	3	3	2	2	1
207	Female	28	6	Undergraduate	Senior Nurse	6～9个	Tertiary hospital	Three-shift system	others	0	0	0	0	0	0	0	0	0	0
208	Female	28	4	College	Nurse	1～5个	Tertiary hospital	Three-shift system	Department of pediatrics	0	0	0	0	0	0	0	0	0	0
209	Female	29	5	Undergraduate	Senior Nurse	1～5个	Tertiary hospital	Three-shift system	Surgical ward	2	1	1	1	2	2	2	1	1	1
210	Female	35	12	Undergraduate	Senior Nurse	1～5个	Tertiary hospital	Three-shift system	Surgical ward	0	0	0	0	0	0	0	0	0	0
211	Female	29	7	Undergraduate	Senior Nurse	6～9个	Secondary hospital	others	Gynecology and obstetrics	0	0	1	0	2	2	2	0	0	0
212	Female	28	6	Undergraduate	Senior Nurse	1～5个	Secondary hospital	Three-shift system	others	0	0	0	0	0	0	0	0	0	0
213	Female	31	8	Undergraduate	Senior Nurse	≥10个	Tertiary hospital	Three-shift system	Gynecology and obstetrics	1	0	1	0	2	2	2	1	1	1
214	Female	30	5	Undergraduate	Senior Nurse	1～5个	Tertiary hospital	Three-shift system	Surgical ward	1	0	0	1	1	1	0	0	0	0
215	Female	29	4	Undergraduate	Senior Nurse	1～5个	Tertiary hospital	Three-shift system	others	0	0	0	0	0	0	0	0	0	0
216	Female	29	7	Undergraduate	Senior Nurse	6～9个	Secondary hospital	Two-shift system	others	1	1	1	1	2	2	2	1	1	1
217	Female	31	8	Undergraduate	Senior Nurse	6～9个	Tertiary hospital	Three-shift system	Medical ward	0	0	0	0	2	2	2	1	1	1
218	Female	30	5	Undergraduate	Senior Nurse	1～5个	Tertiary hospital	Three-shift system	Surgical ward	0	0	0	0	0	0	0	0	0	0
219	Male	24	1	College	Nurse	1～5个	Tertiary hospital	others	Surgical ward	0	0	0	0	0	0	0	1	2	1
220	Female	35	9	Undergraduate	Senior Nurse	1～5个	Tertiary hospital	others	others	0	0	0	0	0	0	0	0	0	0
221	Female	26	5	Undergraduate	Nurse	6～9个	Tertiary hospital	Three-shift system	Medical ward	0	0	0	0	0	0	0	0	0	0
222	Female	28	5	College	Senior Nurse	1～5个	Tertiary hospital	Three-shift system	Gynecology and obstetrics	0	0	0	0	0	0	0	1	1	1
223	Male	32	9	Undergraduate	Supervisor Nurse	1～5个	Tertiary hospital	Two-shift system	others	0	0	0	0	0	0	0	0	0	0
224	Female	30	7	Undergraduate	Senior Nurse	1～5个	Secondary hospital	Three-shift system	Surgical ward	0	0	0	0	0	0	0	0	0	0
225	Male	27	3	College	Senior Nurse	1～5个	Tertiary hospital	Two-shift system	Surgical ward	0	0	0	0	0	0	0	0	0	0
226	Female	30	7	Undergraduate	Senior Nurse	1～5个	Tertiary hospital	Three-shift system	others	1	1	1	1	2	2	2	1	1	1
227	Female	29	7	Undergraduate	Senior Nurse	6～9个	Secondary hospital	Two-shift system	others	1	0	1	0	2	2	3	1	1	1
228	Female	33	12	Undergraduate	Senior Nurse	1～5个	Secondary hospital	Two-shift system	Medical ward	0	0	0	0	0	0	0	0	0	0
229	Female	30	7	Undergraduate	Senior Nurse	1～5个	Tertiary hospital	Three-shift system	others	0	0	0	0	0	0	0	0	0	0
230	Male	28	8	Undergraduate	Senior Nurse	1～5个	Tertiary hospital	Two-shift system	Medical ward	0	0	0	0	0	0	0	0	0	0
231	Female	28	4	Undergraduate	Senior Nurse	1～5个	Tertiary hospital	Three-shift system	Gynecology and obstetrics	0	0	0	0	0	0	0	0	0	0
232	Female	29	7	Undergraduate	Senior Nurse	1～5个	Tertiary hospital	Three-shift system	Surgical ward	0	0	0	0	0	0	0	0	0	0
233	Male	27	3	College	Senior Nurse	1～5个	Tertiary hospital	Two-shift system	Surgical ward	0	0	0	0	0	0	0	0	0	0
234	Female	33	10	Undergraduate	Supervisor Nurse	1～5个	Secondary hospital	Three-shift system	Gynecology and obstetrics	0	0	0	0	0	0	0	0	0	0
235	Female	26	3	College	Nurse	1～5个	Secondary hospital	Three-shift system	Surgical ward	0	0	0	0	4	0	0	0	0	0
236	Female	28	4	Undergraduate	Senior Nurse	1～5个	Tertiary hospital	Three-shift system	Gynecology and obstetrics	0	0	0	0	0	0	0	2	2	2
237	Female	33	6	Undergraduate	Supervisor Nurse	1～5个	Tertiary hospital	Two-shift system	others	0	0	0	0	0	0	0	0	0	0
238	Male	26	3	College	Nurse	1～5个	Tertiary hospital	others	Medical ward	0	0	0	0	0	0	0	0	0	0
239	Female	33	10	Undergraduate	Supervisor Nurse	6～9个	Tertiary hospital	Two-shift system	others	0	0	0	0	0	0	0	2	1	1
240	Female	26	2	Undergraduate	Senior Nurse	6～9个	Tertiary hospital	Three-shift system	Department of pediatrics	0	0	0	0	0	0	0	0	0	0
241	Female	28	5	Undergraduate	Senior Nurse	1～5个	Tertiary hospital	Three-shift system	Surgical ward	0	0	0	0	0	0	0	0	0	0
242	Female	28	5	Undergraduate	Nurse	≥10个	Secondary hospital	Two-shift system	Medical ward	1	0	0	0	0	0	0	1	1	1
