# Supplementary material for: Reliability and validity of the Chinese version of Nighttime Collaboration Difficulties between Nurses and Physicians for Nurses (NCDNP-N) scale
Source: PeerJ. 2026 May 20;14:e21097. doi: 10.7717/peerj.21097 (PMC13198198; doi:10.7717/peerj.21097)
Supplement: Supplemental Information 2 — Raw data. [file peerj-14-21097-s002.xlsx]

## Sheet: Sheet1
Gender	Age	work years	Education level	Job title	Number of night shifts per month	Hospital grade	Shift pattern	Department	A1	A2	A3	A4	A5	A6	A7	A8	A9	A10
Female	28	5	Undergraduate	Nurse	≥10个	Secondary hospital	Two-shift system	Medical ward	1	0	0	0	2	2	1	0	1	0
Female	31	9	Undergraduate	Senior Nurse	1～5个	Tertiary hospital	Two-shift system	others	0	0	0	0	2	2	2	1	0	0
Female	28	5	Undergraduate	Senior Nurse	1～5个	Tertiary hospital	Three-shift system	Surgical ward	0	2	0	0	4	4	4	1	2	2
Female	24	2	College	Nurse	6～9个	Secondary hospital	Three-shift system	others	1	1	0	0	0	0	0	0	0	1
Male	28	5	Undergraduate	Senior Nurse	6～9个	Tertiary hospital	Three-shift system	ICU	0	0	0	0	0	0	0	0	0	0
Female	36	3	Undergraduate	Senior Nurse	1～5个	Secondary hospital	Three-shift system	Medical ward	1	0	0	0	2	2	1	0	1	1
Female	29	7	Undergraduate	Senior Nurse	6～9个	Secondary hospital	Three-shift system	others	0	1	0	0	0	0	0	2	1	1
Male	27	3	College	Nurse	1～5个	Tertiary hospital	Two-shift system	others	0	0	0	0	0	0	0	0	0	0
Female	33	10	Undergraduate	Senior Nurse	6～9个	Secondary hospital	Three-shift system	Medical ward	0	1	0	1	2	2	2	1	1	1
Female	29	5	Undergraduate	Supervisor Nurse	6～9个	Tertiary hospital	Three-shift system	Surgical ward	0	0	0	0	0	0	0	0	0	0
Female	29	6	Undergraduate	Senior Nurse	6～9个	Tertiary hospital	Three-shift system	ICU	0	0	0	0	2	2	2	0	0	0
Female	34	12	Undergraduate	Supervisor Nurse	1～5个	Secondary hospital	Three-shift system	Surgical ward	0	0	0	0	1	2	2	0	0	0
Female	39	6	Undergraduate	Senior Nurse	6～9个	Tertiary hospital	Three-shift system	ICU	0	0	0	0	0	0	0	0	0	0
Female	34	12	Undergraduate	Supervisor Nurse	1～5个	Secondary hospital	Three-shift system	Gynecology and obstetrics	0	0	0	0	0	0	0	0	0	0
Female	32	10	Undergraduate	Senior Nurse	1～5个	Secondary hospital	Three-shift system	Surgical ward	1	0	0	0	2	3	3	1	1	1
Female	30	8	Undergraduate	Senior Nurse	≥10个	Secondary hospital	Three-shift system	Surgical ward	0	0	0	0	0	0	0	0	0	0
Male	27	6	Undergraduate	Senior Nurse	1～5个	Secondary hospital	Two-shift system	others	0	0	0	0	0	0	0	0	0	0
Female	32	8	Undergraduate	Senior Nurse	1～5个	Secondary hospital	Three-shift system	others	0	0	0	0	2	2	2	0	0	0
Female	30	8	Undergraduate	Senior Nurse	6～9个	Secondary hospital	Three-shift system	Surgical ward	0	0	0	0	0	0	0	1	2	1
Male	26	2	College	Nurse	1～5个	Tertiary hospital	Three-shift system	Medical ward	0	0	0	0	0	0	0	0	0	0
Female	27	4	Undergraduate	Senior Nurse	1～5个	Tertiary hospital	Three-shift system	Medical ward	0	0	0	0	0	0	0	1	1	1
Female	32	13	Undergraduate	Senior Nurse	1～5个	Secondary hospital	Three-shift system	Medical ward	1	0	0	0	0	0	0	2	1	1
Female	29	7	Undergraduate	Senior Nurse	1～5个	Tertiary hospital	Three-shift system	Surgical ward	1	1	1	1	2	2	2	1	0	0
Female	33	10	Undergraduate	Supervisor Nurse	6～9个	Tertiary hospital	Three-shift system	others	0	0	0	0	0	0	0	0	0	0
Female	27	4	Undergraduate	Senior Nurse	1～5个	Tertiary hospital	Three-shift system	Medical ward	0	0	0	0	0	0	0	0	0	0
Female	30	7	Undergraduate	Senior Nurse	1～5个	Tertiary hospital	Three-shift system	Surgical ward	0	0	0	1	0	0	0	2	1	1
Female	33	12	Undergraduate	Senior Nurse	1～5个	Tertiary hospital	Two-shift system	others	0	0	0	0	0	0	0	0	0	0
Female	33	10	Undergraduate	Senior Nurse	6～9个	Tertiary hospital	Three-shift system	Surgical ward	0	0	0	0	2	2	0	0	0	1
Female	25	3	Undergraduate	Senior Nurse	≥10个	Tertiary hospital	Two-shift system	others	2	2	2	2	3	3	3	2	2	2
Female	30	7	Undergraduate	Senior Nurse	1～5个	Tertiary hospital	Three-shift system	Surgical ward	0	0	0	0	2	3	3	0	0	0
Female	30	10	Undergraduate	Senior Nurse	1～5个	Tertiary hospital	Two-shift system	others	0	0	0	0	0	0	0	0	0	0
Male	26	4	College	Nurse	1～5个	Tertiary hospital	Three-shift system	Surgical ward	0	0	0	0	0	0	0	0	0	0
Female	30	6	Undergraduate	Senior Nurse	1～5个	Secondary hospital	Two-shift system	Surgical ward	0	0	0	0	0	0	0	0	0	0
Female	33	10	Undergraduate	Supervisor Nurse	1～5个	Tertiary hospital	Three-shift system	Medical ward	0	1	0	1	2	2	3	1	1	2
Female	29	8	Undergraduate	Senior Nurse	6～9个	Tertiary hospital	Three-shift system	ICU	0	0	0	0	0	0	0	0	0	0
Female	33	10	Undergraduate	Supervisor Nurse	1～5个	Tertiary hospital	Three-shift system	Medical ward	0	0	0	0	2	0	0	0	0	0
Female	32	9	Undergraduate	Supervisor Nurse	1～5个	Secondary hospital	Three-shift system	Medical ward	0	0	0	0	1	2	2	0	0	1
Female	31	9	Undergraduate	Senior Nurse	6～9个	Secondary hospital	Three-shift system	ICU	1	1	1	1	3	2	2	2	2	2
Female	31	9	Undergraduate	Senior Nurse	6～9个	Secondary hospital	Three-shift system	ICU	2	2	2	2	2	2	2	2	2	2
Female	27	4	Undergraduate	Nurse	1～5个	Secondary hospital	Three-shift system	Medical ward	0	0	0	0	0	0	0	0	0	0
Female	30	8	Undergraduate	Supervisor Nurse	6～9个	Secondary hospital	Three-shift system	ICU	0	0	0	0	0	0	0	0	0	0
Female	31	6	Undergraduate	Senior Nurse	1～5个	Secondary hospital	Three-shift system	Medical ward	0	0	1	0	1	1	1	1	1	1
Female	34	10	Undergraduate	Supervisor Nurse	6～9个	Secondary hospital	Three-shift system	ICU	0	0	0	0	2	2	3	1	1	1
Female	34	12	Undergraduate	Senior Nurse	1～5个	Secondary hospital	Two-shift system	others	0	0	0	0	0	0	0	0	0	0
Female	35	10	Undergraduate	Supervisor Nurse	6～9个	Secondary hospital	others	Surgical ward	4	1	2	0	0	0	0	0	0	0
Male	37	8	Undergraduate	Senior Nurse	1～5个	Tertiary hospital	Two-shift system	others	0	0	1	0	3	2	4	0	0	0
Female	29	8	Undergraduate	Senior Nurse	≥10个	Tertiary hospital	Three-shift system	Gynecology and obstetrics	0	1	0	0	1	2	0	0	0	0
Female	27	5	Undergraduate	Senior Nurse	≥10个	Secondary hospital	Three-shift system	ICU	1	0	0	0	0	0	0	0	0	0
Female	31	10	Undergraduate	Supervisor Nurse	1～5个	Tertiary hospital	Three-shift system	Surgical ward	0	0	0	0	0	0	0	0	0	0
Female	33	8	Undergraduate	Supervisor Nurse	6～9个	Tertiary hospital	Three-shift system	ICU	2	1	1	1	2	2	3	1	1	1
Female	30	7	Undergraduate	Senior Nurse	1～5个	Tertiary hospital	Three-shift system	Medical ward	1	1	1	1	2	2	2	0	0	1
Female	27	5	Undergraduate	Senior Nurse	6～9个	Secondary hospital	Three-shift system	Medical ward	0	0	0	0	0	0	0	0	0	0
Female	31	10	Undergraduate	Supervisor Nurse	1～5个	Tertiary hospital	Three-shift system	Surgical ward	0	0	0	0	0	0	0	0	0	0
Female	24	3	College	Nurse	6～9个	Tertiary hospital	Three-shift system	others	0	0	0	0	0	0	0	0	0	0
Male	30	7	Undergraduate	Senior Nurse	≥10个	Tertiary hospital	Two-shift system	ICU	2	2	2	2	2	2	2	2	2	2
Female	35	10	Undergraduate	Supervisor Nurse	1～5个	Secondary hospital	Three-shift system	Surgical ward	1	1	1	1	4	4	4	2	2	1
Female	27	7	Undergraduate	Senior Nurse	1～5个	Tertiary hospital	Three-shift system	Surgical ward	1	1	0	1	2	2	2	2	2	2
Female	23	1	Undergraduate	Nurse	1～5个	Tertiary hospital	others	Gynecology and obstetrics	0	0	0	0	0	0	0	0	0	0
Female	37	14	Undergraduate	Supervisor Nurse	1～5个	Secondary hospital	Three-shift system	others	1	0	1	1	2	3	3	0	0	1
Female	28	6	College	Senior Nurse	1～5个	Tertiary hospital	Two-shift system	Surgical ward	2	2	2	2	3	2	2	1	2	2
Female	26	3	College	Nurse	1～5个	Secondary hospital	Three-shift system	Medical ward	0	0	0	0	2	3	1	0	0	0
Female	50	13	College	Nurse	1～5个	Secondary hospital	Three-shift system	Medical ward	0	0	0	0	0	0	0	0	0	0
Female	32	8	Undergraduate	Senior Nurse	6～9个	Secondary hospital	Three-shift system	ICU	0	0	1	0	2	2	2	1	1	1
Female	31	6	Undergraduate	Senior Nurse	6～9个	Tertiary hospital	Two-shift system	ICU	2	1	2	1	0	1	1	1	2	1
Female	23	1	College	Nurse	6～9个	Tertiary hospital	Three-shift system	Surgical ward	1	1	2	1	3	2	2	0	1	0
Female	32	8	Undergraduate	Senior Nurse	6～9个	Secondary hospital	Three-shift system	ICU	0	0	0	0	0	0	0	1	1	2
Female	30	7	Undergraduate	Senior Nurse	1～5个	Tertiary hospital	Three-shift system	Surgical ward	1	1	1	1	3	2	2	0	1	1
Female	26	3	College	Nurse	1～5个	Secondary hospital	Three-shift system	Medical ward	0	0	0	0	0	0	0	0	0	0
Female	37	10	Undergraduate	Senior Nurse	6～9个	Tertiary hospital	Two-shift system	ICU	0	0	0	0	0	0	0	0	0	0
Female	30	8	Undergraduate	Senior Nurse	6～9个	Secondary hospital	Three-shift system	ICU	0	0	0	0	0	0	0	0	0	0
Female	32	8	Postgraduate	Supervisor Nurse	≥10个	Tertiary hospital	Three-shift system	ICU	1	1	1	1	3	3	3	3	1	2
Male	30	6	Undergraduate	Senior Nurse	6～9个	Tertiary hospital	Two-shift system	others	1	0	0	1	2	2	3	0	2	1
Female	24	2	Undergraduate	Senior Nurse	1～5个	Tertiary hospital	Three-shift system	Surgical ward	2	2	1	1	0	1	0	0	1	1
Female	29	5	Undergraduate	Nurse	6～9个	Secondary hospital	Three-shift system	ICU	1	0	0	0	0	0	0	0	0	0
Female	38	15	Undergraduate	Supervisor Nurse	1～5个	Tertiary hospital	Three-shift system	Medical ward	1	1	1	1	1	1	1	1	1	1
Female	24	1	Undergraduate	Nurse	6～9个	Tertiary hospital	Three-shift system	Surgical ward	1	0	2	0	1	0	1	1	1	1
Female	29	5	Undergraduate	Nurse	6～9个	Secondary hospital	Three-shift system	ICU	0	0	0	0	0	0	0	0	0	0
Female	25	4	Undergraduate	Senior Nurse	6～9个	Secondary hospital	Three-shift system	others	0	0	0	0	0	0	0	0	0	0
Female	33	10	Undergraduate	Supervisor Nurse	6～9个	Tertiary hospital	Three-shift system	ICU	1	1	0	0	0	0	0	0	0	0
Female	26	2	Undergraduate	Senior Nurse	≥10个	Tertiary hospital	Three-shift system	Surgical ward	1	1	1	1	2	2	3	1	1	1
Female	39	19	Undergraduate	Co-Chief Nurse and above	1～5个	Tertiary hospital	Two-shift system	ICU	1	0	0	1	2	2	2	2	2	2
Female	33	10	Undergraduate	Supervisor Nurse	6～9个	Tertiary hospital	Three-shift system	ICU	0	0	0	0	0	0	0	0	0	0
Female	26	4	Undergraduate	Senior Nurse	1～5个	Secondary hospital	Two-shift system	others	1	0	0	1	0	0	0	0	0	0
Female	35	12	Undergraduate	Supervisor Nurse	6～9个	Tertiary hospital	others	Surgical ward	1	2	2	1	2	2	2	2	2	2
Female	27	6	Undergraduate	Senior Nurse	1～5个	Tertiary hospital	Three-shift system	Surgical ward	2	2	0	0	0	0	0	0	0	0
Female	28	7	Undergraduate	Senior Nurse	1～5个	Tertiary hospital	Three-shift system	Gynecology and obstetrics	0	0	0	0	2	2	3	0	0	0
Female	27	6	Undergraduate	Senior Nurse	1～5个	Secondary hospital	Three-shift system	Surgical ward	0	0	0	0	0	0	0	0	0	0
Female	38	16	Undergraduate	Supervisor Nurse	6～9个	Tertiary hospital	Two-shift system	ICU	1	0	1	0	2	2	2	0	1	1
Male	31	7	Undergraduate	Supervisor Nurse	6～9个	Tertiary hospital	Three-shift system	ICU	1	0	2	0	0	0	0	0	1	3
Female	32	10	Undergraduate	Supervisor Nurse	6～9个	Tertiary hospital	Two-shift system	Surgical ward	0	0	1	0	3	2	2	1	1	1
Female	28	3	College	Nurse	1～5个	Secondary hospital	Two-shift system	Department of pediatrics	0	0	0	0	0	0	0	0	0	0
Female	33	11	Undergraduate	Senior Nurse	1～5个	Tertiary hospital	others	Surgical ward	0	0	0	0	0	0	0	0	0	0
Female	36	13	Undergraduate	Senior Nurse	1～5个	Tertiary hospital	Two-shift system	others	0	0	0	0	0	0	0	2	2	2
Female	28	7	Undergraduate	Senior Nurse	1～5个	Tertiary hospital	Three-shift system	Gynecology and obstetrics	0	0	0	0	0	0	0	0	0	0
Female	29	6	Undergraduate	Senior Nurse	6～9个	Tertiary hospital	Two-shift system	Department of pediatrics	0	1	2	1	2	2	4	1	1	1
Female	34	10	Undergraduate	Supervisor Nurse	≥10个	Secondary hospital	Three-shift system	ICU	0	0	0	0	0	0	0	0	0	0
Female	33	10	Undergraduate	Senior Nurse	6～9个	Tertiary hospital	Three-shift system	Surgical ward	0	0	0	0	2	2	3	0	0	2
Female	33	9	Undergraduate	Supervisor Nurse	6～9个	Tertiary hospital	Two-shift system	Surgical ward	0	0	1	1	1	0	1	0	1	1
Female	28	5	Undergraduate	Senior Nurse	1～5个	Tertiary hospital	Three-shift system	Surgical ward	0	0	0	0	0	0	0	0	0	0
Female	33	11	Undergraduate	Senior Nurse	1～5个	Tertiary hospital	others	Surgical ward	0	0	0	0	0	0	0	0	0	0
Female	33	11	Undergraduate	Senior Nurse	1～5个	Secondary hospital	others	others	0	0	0	0	0	0	0	0	0	0
Female	28	5	Undergraduate	Senior Nurse	6～9个	Tertiary hospital	Two-shift system	Surgical ward	1	0	0	0	1	1	1	1	1	0
Female	31	9	Undergraduate	Senior Nurse	1～5个	Tertiary hospital	Two-shift system	others	0	0	0	0	3	3	2	0	0	0
Female	36	14	Undergraduate	Supervisor Nurse	1～5个	Tertiary hospital	Three-shift system	Surgical ward	0	1	2	0	2	2	2	1	2	1
Female	30	7	Undergraduate	Senior Nurse	1～5个	Tertiary hospital	Three-shift system	Surgical ward	0	1	2	1	2	2	2	0	1	0
Female	28	3	Undergraduate	Nurse	≥10个	Tertiary hospital	Three-shift system	Surgical ward	0	0	0	0	0	0	0	0	0	0
Female	29	6	Undergraduate	Senior Nurse	6～9个	Tertiary hospital	Two-shift system	ICU	0	0	0	0	0	0	0	0	0	0
Female	29	3	Undergraduate	Senior Nurse	1～5个	Tertiary hospital	others	others	1	1	1	1	2	3	2	1	1	1
Female	35	13	Undergraduate	Supervisor Nurse	6～9个	Tertiary hospital	Three-shift system	Department of pediatrics	0	0	0	0	0	0	0	0	0	0
Male	28	5	Undergraduate	Senior Nurse	1～5个	Tertiary hospital	Two-shift system	Medical ward	1	1	1	1	3	3	3	2	3	3
Female	34	10	Undergraduate	Senior Nurse	6～9个	Tertiary hospital	Two-shift system	ICU	1	0	0	0	0	0	0	0	0	0
Female	25	2	Undergraduate	Senior Nurse	6～9个	Tertiary hospital	Two-shift system	Surgical ward	1	1	1	1	2	2	2	2	2	2
Female	33	8	Undergraduate	Supervisor Nurse	6～9个	Tertiary hospital	Two-shift system	Surgical ward	1	0	0	0	0	0	0	0	0	0
Female	38	11	Undergraduate	Supervisor Nurse	6～9个	Tertiary hospital	Two-shift system	Surgical ward	2	0	2	1	2	2	2	0	1	0
Female	28	5	Undergraduate	Senior Nurse	≥10个	Secondary hospital	Three-shift system	Department of pediatrics	1	1	1	1	1	1	1	1	1	1
Female	28	5	Undergraduate	Senior Nurse	1～5个	Tertiary hospital	Three-shift system	Surgical ward	0	0	0	0	0	0	0	0	0	0
Female	23	1	College	Nurse	6～9个	Tertiary hospital	Three-shift system	Medical ward	0	0	0	0	0	0	0	0	0	0
Female	27	3	Undergraduate	Senior Nurse	1～5个	Tertiary hospital	others	Surgical ward	1	1	0	0	2	3	3	0	1	1
Female	22	3	Undergraduate	Senior Nurse	≥10个	Tertiary hospital	Three-shift system	Surgical ward	1	2	1	1	1	1	1	2	2	2
Male	25	3	College	Nurse	1～5个	Tertiary hospital	Two-shift system	others	0	0	0	0	0	0	0	0	0	0
Female	32	9	Undergraduate	Supervisor Nurse	6～9个	Tertiary hospital	Two-shift system	others	1	1	1	1	3	3	3	2	1	1
Female	30	3	Undergraduate	Senior Nurse	1～5个	Secondary hospital	Three-shift system	Surgical ward	0	0	0	0	0	0	0	0	0	0
Female	30	3	Undergraduate	Senior Nurse	1～5个	Secondary hospital	Three-shift system	Surgical ward	0	0	0	0	0	0	0	0	0	0
Female	27	2	Undergraduate	Senior Nurse	6～9个	Tertiary hospital	others	Surgical ward	1	1	1	1	3	2	2	1	1	1
Female	25	3	Undergraduate	Senior Nurse	1～5个	Tertiary hospital	Two-shift system	Gynecology and obstetrics	2	2	1	2	1	1	1	1	1	1
Female	23	2.5	Undergraduate	Nurse	≥10个	Tertiary hospital	Two-shift system	Surgical ward	0	0	0	0	0	0	0	0	0	0
Female	25	2	Undergraduate	Senior Nurse	≥10个	Tertiary hospital	others	Surgical ward	0	0	0	0	0	0	0	0	0	0
Female	24	1	Undergraduate	Nurse	≥10个	Tertiary hospital	others	Surgical ward	1	0	1	1	2	1	2	1	1	1
Female	29	6	Undergraduate	Nurse	≥10个	Tertiary hospital	others	Department of pediatrics	1	0	1	1	0	0	0	0	0	0
Female	27	2	Undergraduate	Senior Nurse	1～5个	Tertiary hospital	Three-shift system	Surgical ward	0	0	0	0	0	0	0	0	0	0
Female	29	5	Undergraduate	Senior Nurse	≥10个	Secondary hospital	Three-shift system	Department of pediatrics	0	0	0	0	0	0	1	0	1	0
Female	34	14	Undergraduate	Supervisor Nurse	1～5个	Secondary hospital	Two-shift system	ICU	0	0	0	0	0	0	0	0	0	0
Female	27	2	Undergraduate	Senior Nurse	1～5个	Tertiary hospital	Three-shift system	Surgical ward	0	0	1	1	2	3	2	0	0	0
Female	31	9	Undergraduate	Supervisor Nurse	1～5个	Tertiary hospital	Three-shift system	Surgical ward	0	0	0	4	0	0	0	0	1	0
Female	25	4	Undergraduate	Senior Nurse	6～9个	Secondary hospital	Three-shift system	ICU	0	0	1	0	2	2	4	0	0	0
Female	28	7	Undergraduate	Senior Nurse	6～9个	Secondary hospital	Two-shift system	ICU	0	0	0	0	0	0	0	0	0	0
Female	31	9	Undergraduate	Supervisor Nurse	1～5个	Tertiary hospital	Three-shift system	Surgical ward	0	0	0	0	0	0	0	0	0	0
Female	32	7	College	Senior Nurse	6～9个	Secondary hospital	Two-shift system	ICU	1	1	0	0	3	2	2	0	0	0
Female	45	24	Undergraduate	Supervisor Nurse	1～5个	Secondary hospital	Two-shift system	ICU	1	1	1	1	2	2	2	1	2	1
Female	31	11	Undergraduate	Nurse	6～9个	Secondary hospital	others	ICU	0	0	0	0	0	0	0	0	0	0
Female	43	21	Undergraduate	Co-Chief Nurse and above	1～5个	Tertiary hospital	others	Medical ward	2	1	1	2	3	3	3	2	2	2
Female	29	6	Undergraduate	Senior Nurse	1～5个	Tertiary hospital	Three-shift system	Surgical ward	0	0	0	0	0	0	0	0	0	0
Male	35	8	Undergraduate	Senior Nurse	6～9个	Secondary hospital	others	ICU	2	2	2	2	2	2	2	2	2	2
Female	24	1	Postgraduate	Nurse	6～9个	Tertiary hospital	Three-shift system	Surgical ward	1	1	0	0	2	3	3	1	1	1
Female	35	10	Undergraduate	Supervisor Nurse	1～5个	Tertiary hospital	Three-shift system	Medical ward	1	1	1	1	1	0	0	0	0	0
Female	29	6	Undergraduate	Senior Nurse	1～5个	Tertiary hospital	Three-shift system	Surgical ward	0	0	0	0	0	0	0	0	0	0
Female	32	8	Undergraduate	Supervisor Nurse	≥10个	Tertiary hospital	others	Surgical ward	2	2	2	2	2	2	2	2	2	2
Female	35	10	Undergraduate	Supervisor Nurse	1～5个	Secondary hospital	Three-shift system	Gynecology and obstetrics	0	0	0	0	0	0	0	0	0	0
Female	35	12	Undergraduate	Senior Nurse	6～9个	Tertiary hospital	Two-shift system	Surgical ward	2	2	1	1	2	2	3	2	3	3
Female	31	10	Undergraduate	Supervisor Nurse	1～5个	Tertiary hospital	Three-shift system	Surgical ward	0	0	0	0	0	0	0	0	0	0
Male	38	14	Undergraduate	Supervisor Nurse	1～5个	Tertiary hospital	others	Surgical ward	0	0	0	0	4	3	4	1	1	1
Female	34	12	Undergraduate	Supervisor Nurse	6～9个	Tertiary hospital	Two-shift system	ICU	0	0	0	0	0	0	0	0	0	0
Female	30	5	Undergraduate	Senior Nurse	≥10个	Secondary hospital	Three-shift system	Gynecology and obstetrics	0	0	0	0	0	1	0	1	0	1
Female	26	4	Undergraduate	Nurse	6～9个	Tertiary hospital	Two-shift system	Surgical ward	0	0	0	0	0	0	0	0	0	0
Female	36	13	Undergraduate	Supervisor Nurse	1～5个	Tertiary hospital	others	Surgical ward	0	0	0	0	2	2	3	1	1	1
Female	33	8	Undergraduate	Supervisor Nurse	6～9个	Tertiary hospital	Two-shift system	Surgical ward	0	0	1	0	2	2	2	1	0	0
Female	24	1	Undergraduate	Nurse	6～9个	Tertiary hospital	Three-shift system	Surgical ward	1	0	1	0	1	2	1	0	1	1
Female	27	6	Undergraduate	Senior Nurse	≥10个	Tertiary hospital	Three-shift system	Surgical ward	1	0	0	0	1	0	0	0	0	0
Female	48	18	Undergraduate	Co-Chief Nurse and above	1～5个	Tertiary hospital	others	Gynecology and obstetrics	0	0	0	0	0	0	0	0	0	0
Female	48	18	Undergraduate	Co-Chief Nurse and above	1～5个	Tertiary hospital	others	Gynecology and obstetrics	1	0	0	1	0	0	0	0	0	0
Female	29	3	Undergraduate	Senior Nurse	1～5个	Tertiary hospital	Two-shift system	others	1	1	1	1	3	4	4	1	1	1
Female	29	4	Undergraduate	Senior Nurse	1～5个	Tertiary hospital	Two-shift system	Medical ward	2	2	2	2	2	2	2	2	2	2
Female	31	6	Postgraduate	Senior Nurse	1～5个	Tertiary hospital	others	Medical ward	1	1	2	1	2	2	2	0	1	2
Female	27	2	Undergraduate	Senior Nurse	1～5个	Tertiary hospital	Two-shift system	Surgical ward	0	0	2	0	2	2	3	0	0	0
Female	27	3	Undergraduate	Senior Nurse	1～5个	Tertiary hospital	Two-shift system	Medical ward	1	1	2	0	3	4	2	1	1	3
Female	22	1	College	Nurse	6～9个	Tertiary hospital	others	Surgical ward	0	0	1	0	0	0	0	0	0	0
Female	27	3	Undergraduate	Senior Nurse	1～5个	Tertiary hospital	Two-shift system	Surgical ward	1	1	1	1	1	1	1	1	1	1
Female	27	3	Undergraduate	Senior Nurse	1～5个	Tertiary hospital	Three-shift system	Emergency	0	0	0	0	2	2	2	0	0	0
Female	30	8	Undergraduate	Nurse	6～9个	Secondary hospital	Two-shift system	ICU	0	0	0	0	0	0	0	0	0	0
Female	25	3	Undergraduate	Senior Nurse	6～9个	Tertiary hospital	Two-shift system	ICU	2	2	2	1	2	1	1	1	1	1
Female	30	3	Undergraduate	Senior Nurse	6～9个	Tertiary hospital	Three-shift system	Department of pediatrics	0	0	0	0	0	0	0	0	0	0
Female	25	3	Undergraduate	Senior Nurse	6～9个	Tertiary hospital	Two-shift system	Gynecology and obstetrics	2	2	2	2	2	2	2	2	2	2
Female	26	3	Undergraduate	Senior Nurse	1～5个	Tertiary hospital	Two-shift system	Surgical ward	3	2	2	2	3	3	3	1	2	2
Female	38	16	Undergraduate	Supervisor Nurse	1～5个	Tertiary hospital	Three-shift system	Surgical ward	2	1	1	1	1	1	1	2	1	1
Female	26	3	Undergraduate	Senior Nurse	6～9个	Tertiary hospital	Two-shift system	ICU	1	1	1	1	2	3	1	2	1	2
Female	28	3	Undergraduate	Senior Nurse	6～9个	Tertiary hospital	Two-shift system	Medical ward	2	0	2	0	2	4	2	2	1	2
Female	26	4	Undergraduate	Senior Nurse	6～9个	Tertiary hospital	Two-shift system	Medical ward	0	0	0	0	2	2	2	0	0	0
Female	33	10	Undergraduate	Supervisor Nurse	6～9个	Tertiary hospital	others	Gynecology and obstetrics	0	0	1	0	0	1	0	0	0	0
Female	24	1	Undergraduate	Nurse	≥10个	Tertiary hospital	Three-shift system	Medical ward	0	0	0	0	0	0	0	0	0	0
Female	25	3	Undergraduate	Senior Nurse	≥10个	Tertiary hospital	Three-shift system	Emergency	1	1	2	2	2	2	2	1	1	0
Female	25	2	Undergraduate	Senior Nurse	6～9个	Tertiary hospital	Two-shift system	Medical ward	2	2	1	2	3	3	3	2	2	1
Female	26	3	Undergraduate	Senior Nurse	6～9个	Tertiary hospital	Two-shift system	ICU	1	2	2	1	2	2	2	1	1	1
Female	36	14	Undergraduate	Supervisor Nurse	1～5个	Tertiary hospital	Three-shift system	ICU	4	1	3	4	2	2	2	0	2	1
Male	27	2	Undergraduate	Senior Nurse	1～5个	Tertiary hospital	others	others	0	0	0	1	0	0	0	0	1	2
Male	26	2	Undergraduate	Senior Nurse	1～5个	Tertiary hospital	Three-shift system	Medical ward	2	2	2	2	2	2	2	1	2	2
Female	40	18	Undergraduate	Supervisor Nurse	≥10个	Tertiary hospital	Three-shift system	ICU	1	0	1	0	2	2	1	0	0	1
Male	28	3	Undergraduate	Senior Nurse	1～5个	Secondary hospital	Three-shift system	Surgical ward	0	0	1	0	0	0	0	0	0	0
Female	35	10	Undergraduate	Senior Nurse	≥10个	Tertiary hospital	Three-shift system	ICU	0	0	2	0	1	2	0	0	1	0
Female	36	10	Undergraduate	Senior Nurse	1～5个	Tertiary hospital	Three-shift system	Gynecology and obstetrics	0	0	0	0	0	0	0	0	0	0
Female	29	6	Undergraduate	Supervisor Nurse	1～5个	Tertiary hospital	Two-shift system	others	2	1	1	1	2	2	2	1	1	1
Female	30	8	Undergraduate	Senior Nurse	1～5个	Secondary hospital	Three-shift system	Gynecology and obstetrics	0	0	0	0	0	0	0	0	0	0
Female	30	8	Undergraduate	Senior Nurse	1～5个	Secondary hospital	Three-shift system	Gynecology and obstetrics	0	0	0	0	0	0	0	0	0	0
Female	33	12	Undergraduate	Supervisor Nurse	6～9个	Tertiary hospital	Three-shift system	Gynecology and obstetrics	1	0	2	0	2	2	3	1	2	1
Female	25	3	Undergraduate	Senior Nurse	6～9个	Tertiary hospital	Two-shift system	Surgical ward	1	1	1	2	1	2	2	1	1	2
Female	30	9	Undergraduate	Supervisor Nurse	6～9个	Tertiary hospital	Three-shift system	Gynecology and obstetrics	0	0	0	0	0	0	0	0	0	0
Female	30	8	Undergraduate	Senior Nurse	≥10个	Secondary hospital	Two-shift system	others	1	1	2	0	2	2	1	0	1	1
Female	33	14	Undergraduate	Supervisor Nurse	6～9个	Secondary hospital	Two-shift system	ICU	0	0	0	0	2	3	2	0	0	0
Female	35	12	Undergraduate	Senior Nurse	1～5个	Tertiary hospital	Three-shift system	ICU	0	0	1	0	0	0	0	0	0	0
Female	36	8	College	Supervisor Nurse	≥10个	Tertiary hospital	Two-shift system	ICU	2	0	0	0	0	0	0	0	0	0
Female	29	3	Undergraduate	Senior Nurse	1～5个	Tertiary hospital	Three-shift system	Surgical ward	2	1	1	0	1	2	1	1	2	2
Female	38	16	Undergraduate	Supervisor Nurse	6～9个	Tertiary hospital	Two-shift system	Surgical ward	0	0	0	0	0	0	0	0	0	0
Female	28	7	Undergraduate	Supervisor Nurse	≥10个	Tertiary hospital	Three-shift system	Department of pediatrics	1	1	1	2	2	3	2	1	2	2
Female	35	11	Undergraduate	Supervisor Nurse	6～9个	Tertiary hospital	Three-shift system	others	0	1	2	1	2	2	1	1	1	1
Female	33	10	Undergraduate	Senior Nurse	1～5个	Secondary hospital	Three-shift system	Gynecology and obstetrics	0	0	0	0	0	0	0	0	0	0
Female	33	10	Undergraduate	Senior Nurse	1～5个	Secondary hospital	Three-shift system	Gynecology and obstetrics	0	0	0	0	0	0	0	0	0	0
Female	26	2	Undergraduate	Senior Nurse	1～5个	Tertiary hospital	Two-shift system	others	1	1	2	1	2	2	2	1	2	2
Female	37	10	Undergraduate	Senior Nurse	1～5个	Tertiary hospital	Three-shift system	Surgical ward	1	1	1	0	0	0	0	0	0	0
Female	31	7	Undergraduate	Senior Nurse	1～5个	Secondary hospital	Three-shift system	Medical ward	0	0	0	0	0	0	0	0	0	0
Female	26	3	Undergraduate	Senior Nurse	6～9个	Tertiary hospital	Three-shift system	Gynecology and obstetrics	1	1	2	1	1	2	2	1	1	1
Female	27	3	Undergraduate	Nurse	1～5个	Tertiary hospital	Three-shift system	Medical ward	0	0	0	0	0	0	0	0	0	0
Female	36	12	Undergraduate	Supervisor Nurse	6～9个	Tertiary hospital	Three-shift system	ICU	2	0	1	0	2	2	1	0	1	2
Female	37	11	Undergraduate	Supervisor Nurse	≥10个	Tertiary hospital	Three-shift system	ICU	1	0	0	0	3	2	2	1	0	0
Female	31	9	Undergraduate	Senior Nurse	1～5个	Secondary hospital	Three-shift system	Medical ward	0	0	0	0	0	0	0	0	0	0
Female	33	12	Undergraduate	Supervisor Nurse	6～9个	Tertiary hospital	Three-shift system	Surgical ward	0	1	1	1	2	2	2	1	1	1
Female	29	2	Undergraduate	Senior Nurse	6～9个	Tertiary hospital	Three-shift system	ICU	2	2	0	0	0	1	1	0	1	1
Female	40	22	Undergraduate	Co-Chief Nurse and above	1～5个	Tertiary hospital	Two-shift system	others	1	1	2	0	2	3	2	0	2	1
Female	28	5	College	Senior Nurse	6～9个	Tertiary hospital	Three-shift system	Gynecology and obstetrics	0	0	0	0	0	0	0	0	0	0
Female	35	9	Undergraduate	Supervisor Nurse	1～5个	Secondary hospital	Three-shift system	Gynecology and obstetrics	0	0	0	0	0	0	0	0	0	0
Female	28	5	College	Senior Nurse	6～9个	Tertiary hospital	Three-shift system	Gynecology and obstetrics	0	0	0	0	0	0	0	0	0	0
Female	30	7	Undergraduate	Senior Nurse	6～9个	Tertiary hospital	Three-shift system	ICU	0	0	0	0	0	0	0	0	0	0
Female	30	7	Undergraduate	Senior Nurse	6～9个	Tertiary hospital	Three-shift system	ICU	0	0	0	0	0	0	0	0	0	0
Female	34	11	Undergraduate	Senior Nurse	1～5个	Secondary hospital	others	others	1	0	0	1	0	0	0	0	0	0
Female	35	11	Undergraduate	Supervisor Nurse	6～9个	Tertiary hospital	Three-shift system	ICU	1	1	2	1	2	3	2	1	1	1
Male	35	10	Undergraduate	Senior Nurse	≥10个	Tertiary hospital	Three-shift system	ICU	2	2	0	0	2	2	2	2	2	2
Female	28	4	Undergraduate	Senior Nurse	1～5个	Tertiary hospital	Three-shift system	Medical ward	1	0	1	0	0	2	0	0	1	1
Female	48	27	Undergraduate	Supervisor Nurse	1～5个	Tertiary hospital	Three-shift system	Surgical ward	0	3	3	3	3	3	2	1	2	1
Female	45	24	Undergraduate	Co-Chief Nurse and above	1～5个	Tertiary hospital	others	others	2	3	3	4	3	4	4	1	0	1
Female	42	13	Undergraduate	Supervisor Nurse	1～5个	Tertiary hospital	others	Department of pediatrics	2	2	2	2	3	3	3	2	2	2
Female	32	10	Undergraduate	Supervisor Nurse	1～5个	Tertiary hospital	others	Gynecology and obstetrics	0	0	0	0	2	0	0	0	0	0
Female	32	10	Undergraduate	Supervisor Nurse	1～5个	Tertiary hospital	others	Gynecology and obstetrics	1	0	0	0	2	3	4	0	0	0
Male	40	18	Undergraduate	Supervisor Nurse	1～5个	Tertiary hospital	Two-shift system	Medical ward	1	0	2	1	2	3	3	1	0	1
Female	27	3	Undergraduate	Senior Nurse	6～9个	Tertiary hospital	Two-shift system	Medical ward	1	1	1	1	3	3	3	1	1	1
Female	31	6	Undergraduate	Senior Nurse	≥10个	Tertiary hospital	Three-shift system	Surgical ward	2	2	1	1	3	3	2	2	1	1
Female	38	15	Undergraduate	Supervisor Nurse	1～5个	Tertiary hospital	Two-shift system	Surgical ward	2	1	2	2	3	2	1	2	1	1
Female	26	3	Undergraduate	Senior Nurse	1～5个	Tertiary hospital	Two-shift system	Medical ward	2	2	2	2	2	2	2	2	2	2
Female	28	6	Undergraduate	Nurse	1～5个	Tertiary hospital	Three-shift system	Gynecology and obstetrics	1	1	1	1	4	4	4	1	1	1
Female	29	6	Undergraduate	Nurse	1～5个	Tertiary hospital	Three-shift system	Surgical ward	1	1	1	1	2	4	4	1	1	1
Female	25	2	College	Senior Nurse	≥10个	Secondary hospital	Three-shift system	Department of pediatrics	0	0	0	0	0	0	0	0	0	0
Female	25	2	College	Senior Nurse	≥10个	Secondary hospital	Three-shift system	Department of pediatrics	0	0	0	0	0	0	0	0	0	0
Female	28	3	Undergraduate	Senior Nurse	1～5个	Tertiary hospital	Two-shift system	Gynecology and obstetrics	1	2	1	1	3	2	2	1	2	1
Female	34	11	Undergraduate	Supervisor Nurse	6～9个	Tertiary hospital	Three-shift system	ICU	0	0	2	0	0	1	0	0	1	0
Female	25	3	Undergraduate	Senior Nurse	1～5个	Tertiary hospital	Two-shift system	Surgical ward	1	1	2	1	2	2	2	2	1	1
